# Supplementary material for: Can allele-specific loop-mediated isothermal amplification be used for rapid detection of target-site herbicide resistance in Lolium spp.?
Source: Plant Methods. 2023 Feb 7;19:14. doi: 10.1186/s13007-023-00989-0 (PMC9906911; doi:10.1186/s13007-023-00989-0)
Supplement: Supplementary file 2 — Additional file 2. Completed list of the primers used in AS-LAMP set-up: the different primer sets designed for each target mutation are reported. [file 13007_2023_989_MOESM2_ESM.xlsx]

## Sheet: File description
Completed list of the primers used in AS-LAMP set-up
In each sheet the primer sets designed for a target mutation are reported divided by strategy (i.e. FIP or BIP, with modification in 3' end or 5' end).
In the last column the operating conditions of each primer set are reported. Only sets producing a single melting curve and Δt>5 minutes (for details see main text), will be considered for following analyses.
Each sheet includes a table with the name of the primer set, the primer names and the sequence (5'-3') of each primer.
The nucleotides which give specificity to the primer for wild-type (wt) or mutated (mut) allele are highlighted in bold underlined.

## Sheet: ALS_197
Primer set	Name	Primer sequence 5'-3'	Operating conditions
#1_FIP5'	F3	TTGCGTCGCCACCTCC	single melting curve, Δt>5 minutes
	B3	TCCTCGACGTCGAGGAC
	FIP_wt	AGACCTGCCCCGTGATGGCCCCACCAACCTCGTCTCCG
	FIP_mut	GGACCTGCCCCGTGATGGCCCCACCAACCTCGTCTCCG
	BIP	CCGCATGATCGGCACGGACATGGAGCGGGTGACCTC
	LF	TCGGGATGGAGTCGAGGAGG
	LB	CTTCCAGGAGACGCCCATCGT
#2_BIP5'	F3	TTGCGTCGCCACCTCC	single melting curve, Δt<5 minutes
	B3	TCCTCGACGTCGAGGAC
	FIP	ATGGCCACCATCGGGATGGAGCCACCAACCTCGTCTCCG
	BIP_wt	TCGCGCCGCATGATCGGCACTGGAGCGGGTGACCTC
	BIP_mut	CCGCGCCGCATGATCGGCACTGGAGCGGGTGACCTC
	LF	ACGCCTTCCAGGAGACG

## Sheet: ALS_376
Primer set	Name	Primer sequence 5'-3'	Operating conditions
#1_FIP5'	F3	TGATCCCTGTTACAAGGCAC	single melting curve, Δt>5 minutes
	B3	GCAAAGCGAGCTTGACATCT
	FIP_wt	GTCATCGAACCTCACGCCAAATGCAATGTGTACGCAAACTACGCC
	FIP_mut	TTCATCGAACCTCACGCCAAATGCAATGTGTACGCAAACTACGCC
	BIP	AGGCTTTTGCAAGCAGGTCCAATGCGGCTGCTTGTTCTT
	LF	GCAACAGGTCAGCCTTATCAAC
	LB	AGATTGTGCACATTGACATTGATCC
#2_FIP3'	F3	GCCGTTGATAAGGCTGACC	multiple melting curve, Δt<5 minutes
	B3	CCAGTTAGCAGCGCATTCA
	FIP_wt	TTGGACCTGCTTGCAAAAGCCTTTGCATTTGGCGTGAGGTTCGATGAC
	FIP_mut	TTGGACCTGCTTGCAAAAGCCTTTGCATTTGGCGTGAGGTTCGATGAA
	BIP	GCAAGAACAAGCAGCCGCAT-GGCCCTGCAAAGCGAG
	LF	CGATTTTCCCAGTGACGCG
	LB	GTCTCCATTTGTGCAGATGTCA

## Sheet: ALS_574
Primer set	Name	Primer sequence 5'-3'	Operating conditions
#1_FIP3'	F3	ACCTCCCAGTTAAGGTGATGA	single melting curve, Δt<5 minutes
	B3	ACAAGTATGGCCCAGGAGTC
	FIP_wt	AAGGTATGTATGCGCCCGATTGTTGGAATGGTGGTGCAGTG
	FIP_mut	AAGGTATGTATGCGCCCGATTGTTGGAATGGTGGTGCAGTT
	BIP	GGAACCCAGAAAATGAGAGTGAGATTCAAGCATCTTCTTGATCGCT
	LF	GCCTTGTAAAACCTGTCCTCC
	LB	TCCAGATTTTGTGACCATTGCT
#2_BIP3'	F3	GGGCAGCACCAGATGTGG	multiple melting curve, Δt<5 minutes
	B3	TGTATGCGCCCGATTGGC
	FIP	CAAACCCCATTGCCCCCAGATTACACTTACAAGCGCCCACG
	BIP_wt	GTAGCTTCCTCATGAACATTCAGGACTTGTAAAACCTGTCCTCCC
	BIP_mut	GTAGCTTCCTCATGAACATTCAGGACTTGTAAAACCTGTCCTCCA
	LF	AGCCGAAGACAGCACCTGC
	LB	GTTAGCGCTGATTCGCATTGA
#3_FIP5'	F3	CCCAGGTGTCACAGTTGTTGA	single melting curve, Δt<5 minutes
	B3	TGTCACACGAACTGCAGGAA
	FIP_wt	CACTGCACCACCATTCCAAGCATTGATGGGGATGGTAGCTTCCT
	FIP_mut	AACTGCACCACCATTCCAAGCATTGATGGGGATGGTAGCTTCCT
	BIP	GGAGGACAGGTTTTACAAGGC-AACCCTTTAGCAATGGTCACAA
	LF	GCGAATCAGCGCTAACTCCT
	LB	TCGGGCGCATACATACCTTGG
#4_BIP5'	F3	GGGGGCAATGGGGTTTGG	single melting curve, Δt>5 minutes
	B3	AGCAATGGTCACAAAATCTGGAT
	FIP	GAAGCTACCATCCCCATCAATGCTGGCACCGCTGTGGCTAA
	BIP_wt	GGGAGGACAGGTTTTACAAGCATTTTCTGGGTTCCCAAGGTA
	BIP_mut	TGGAGGACAGGTTTTACAAGCATTTTCTGGGTTCCCAAGGTA
	LF	CAACAACTGTGACACCTGGG
	LB	GCCAATCGGGCGCATAC

## Sheet: ACCASE_1781
Primer set	Name	Primer sequence 5'-3'	Operating conditions
#1_FIP5'	F3	GCGCACAAGACACAGCTAGA	multiple melting curve, Δt>5 minutes
	B3	TCGAGCAAGATAGGCTCCTA
	FIP_wt	TGTTCTCCACACCTAGTCCAGTGGCGAAATAAGGTGGGTT
	FIP_mut	AGTTCTCCACACCTAGTCCAGTGGCGAAATAAGGTGGGTT
	BIP	AAGTGCTGCTATTGCCAGTGCG-CAACAGTTCGTCCAGTCACA
	LF	CTTGCCCACAACAGAATCGA
#2_BIP5'	F3	TGTCTGAAGAAGACTATGGC	single melting curve, Δt>5 minutes
	B3	CAGTTCGTCCAGTCACAA
	FIP	AACCCACCTTATTTCGCCACATTAGCTCTTCTGTTATAGCGC
	BIP_wt	ATACATGGAAGTGCTGCTATAGTGTAAATGTCTCCTCGTAT
	BIP_mut	TTACATGGAAGTGCTGCTATAGTGTAAATGTCTCCTCGTAT

## Sheet: ACCASE_2041
Primer set	Name	Primer sequence 5'-3'	Operating conditions
#1_FIP5'	F3	ATGATGGACTTCAACCGT	single melting curve, Δt<5 minutes
	B3	ACTCAATGCGATCTGGATT
	FIP_wt	ATTCCTTCAAAAAGGTCTCT-CCTCTGTTCATCCTTGCTAA
	FIP_mut	TTTCCTTCAAAAAGGTCTCT-CCTCTGTTCATCCTTGCTAA
	BIP	CCTTAGGATATATAATCAGCCTGCC-GCTATCAATCACGACCCAA
	LF	CCACCAGAGAAACCTCTCCAG
	LB	TTTGTATATATCCCCAAGGCTGC
#2_BIP5'	F3	GGTTTCCAGATTCTGCTACCAA	single melting curve, Δt>5 minutes
	B3	ATTTATCTTGCTATCAATCACGACC
	FIP	CCAGAGAAACCTCTCCAGTTAGCAA-CAGGCAATGATGGACTTCAAC
	BIP_wt	TTCTGCAGGCTGGATCAACAATTGT-CTCTGCAGCCTTGGGGATA
	BIP_mut	ATCTGCAGGCTGGATCAACAATTGT-CTCTGCAGCCTTGGGGATA
	LF	TGAACAGAGGTAACCCTTCACG
	LB	AGGATATATAATCAGCCTGCCTTTG

## Sheet: ACCASE_2078
Primer set	Name	Primer sequence 5'-3'	Operating conditions
#1_FIP5'	F3	GAACCTTAGGACATATAATCAGC	multiple melting curve, Δt>5 minutes
	B3	TGATCTCAATCAACCCTTGA
	FIP_wt	TCAATAACGACCCAAGCCCCCTGCCTTTGTATATATCCCCAA
	FIP_mut	CCAATAACGACCCAAGCCCCCTGCCTTTGTATATATCCCCAA
	BIP	GCAAGATAAATCCAGATCGCATTGGCTCCAGAACATTCCCTT
	LF	TCCACGTAGCTCTGCAGCC
	LB	GCTGCAGAGCTACGTGGAGG
#2_BIP5'	F3	CAAAGAGACCTTTTTGAAGGAA	single melting curve, Δt>5 minutes
	B3	TCTGACCTGAACTTGATCTC
	FIP	TGGGGATATATACAAAGGCAGGCCTGGATCAACAATTGTTGAGAA
	BIP_wt	ATAGCAAGATAAATCCAGATGAACATTCCCTTTTGCAGTTG
	BIP_mut	GTAGCAAGATAAATCCAGATGAACATTCCCTTTTGCAGTTG
	LB	CGCATTGAGTGCTATGCTGA
